# Supplementary material for: Three-dimensional-printed silk fibroin scaffolds loaded with adipose-derived stem cells prevent post endoscopic submucosal dissection esophageal stricture in a porcine model
Source: Regen Biomater. 2026 Mar 13;13:rbag057. doi: 10.1093/rb/rbag057 (PMC13135360; doi:10.1093/rb/rbag057)
Supplement: rbag057_Supplementary_Data [file rbag057_supplementary_data.zip]

Archive with 5 entries (5 files):
- Supplementary File 1.docx
- Supplementary File 2.docx
- Supplementary File 3.docx
- Supplementary File 4.docx
- Supplementary File 5.docx
